# Supplementary material for: Redirector: Designing Cell Factories by Reconstructing the Metabolic Objective
Source: PLoS Comput Biol. 2013 Jan 17;9(1):e1002882. doi: 10.1371/journal.pcbi.1002882 (PMC3547792; doi:10.1371/journal.pcbi.1002882)
Supplement: Table S9 — Boundary analysis of known fatty acid production targets for various production levels. Minimum and maximum possible flux values are shown for reactions catalyzed by known fatty acid production targets. Varying minimum and maximum values of reaction fluxes are given depending on required production level of either Biomass or C14:0-CoA. These requirements are implemented as lower boundaries placed on biomass and C14:0-CoA production, shown as a percent of their respective maximum possible flux values. The production required and the corresponding percentage are given for each column along with the term lower or upper, indicating the lower boundary or upper boundary on the possible flux space for the reaction in question. (XLS) [file pcbi.1002882.s011.xls]

## Sheet: Biomass vs C140-CoA boundaries
Gene / Enzyme	Row Names	Biomass (80%) lower	Biomass (80%) upper	EX_C14n0_CoA (80%) lower	EX_C14n0_CoA (80%) upper	Biomass (90%) lower	Biomass (90%) upper	EX_C14n0_CoA (90%) lower	EX_C14n0_CoA (90%) upper	Biomass (98%) lower	Biomass (98%) upper	EX_C14n0_CoA (98%) lower	EX_C14n0_CoA (98%) upper	Biomass (100%) lower	Biomass (100%) upper	EX_C14n0_CoA (100%) lower	EX_C14n0_CoA (100%) upper
accABCD	ACCOAC	1.42218	24.7789	10.5313	49.116	1.59995	16.9094	11.8478	32.3043	1.74217	5.41437	12.9009	17.0531	1.77772	1.77772	13.1642	13.1642
fadE	ACOAD1f	0	0.99555	0	1.4837	0	0.58631	0	0.916821	0	0.122351	0	0.436971	0	0	0	0
fadE	ACOAD2f	0	0.99555	0	1.4837	0	0.58631	0	0.916821	0	0.122351	0	0.436971	0	0	0	0
fadE	ACOAD3f	0	1.0222	0	1.4837	0	0.58631	0	0.916821	0	0.122351	0	0.436971	0	0	0	0
fadE	ACOAD4f	0	2.05674	0	3.20834	0	1.26783	0	1.99276	0	0.264571	0	0.738169	0	0	0	0
fadE	ACOAD5f	0	3.3422	0	5.44023	0	2.1498	0	3.39611	0	0.448621	0	1.00659	0	0	0	0
fadE	ACOAD6f	-0.517267	3.3422	-2.19403	4.47359	-0.304149	2.1498	-2.19403	2.33927	-0.133654	0.448621	-2.19403	0.467854	0	0	-2.19403	0
fadE	ACOAD7f	-0.0938917	3.3422	-0.0192139	5.44023	-0.0938917	2.1498	-0.00960695	3.39611	-0.0938917	0.448621	-0.00192153	1.45131	0	0	0	0
fadE	ACOAD8f	0	3.3422	0	5.44023	0	2.1498	0	3.39611	0	0.448621	0	1.14382	0	0	0	0
acnAB	ACONTb	0.63375	16.8841	0	15.0335	0.712969	12.9797	0	7.85906	1.96271	6.95387	0	2.11948	4.51989	4.51989	0	0
fadD	FACOAL100t2pp	0	0	0	0	0	0	0	0	0	0	0	0	0	0	0	0
fadD	FACOAL120t2pp	0	8.89779	0	14.6989	0	5.83216	0	7.79296	0	1.39893	0	1.58179	0	0	0	0
fadD	FACOAL140t2pp	0	8.89779	0	16.4541	0	5.83216	0	9.76758	0	1.39893	0	3.73194	0	0	0	2.19403
fadD	FACOAL141t2pp	0	8.89779	0	16.4541	0	5.83216	0	9.76758	0	1.39893	0	3.73194	0	0	0	2.19403
fadD	FACOAL160t2pp	0	8.89779	0	15.1586	0	5.83216	0	8.31012	0	1.39893	0	2.04254	0	0	0	0
fadD	FACOAL161t2pp	0	8.89779	0	15.6183	0	5.83216	0	8.75522	0	1.39893	0	2.50328	0	0	0	0
fadD	FACOAL180t2pp	0	8.89779	0	14.7268	0	5.83216	0	7.82196	0	1.39893	0	1.58179	0	0	0	0
fadD	FACOAL181t2pp	0	8.89779	0	14.7407	0	5.83216	0	7.82196	0	1.39893	0	1.58179	0	0	0	0
fadD	FACOAL60t2pp	0	23.3567	0	38.5847	0	15.3094	0	20.4565	0	3.6722	0	4.1522	0	0	0	0
fadD	FACOAL80t2pp	0	0	0	0	0	0	0	0	0	0	0	0	0	0	0	0
fabB or fabF	KAS14	0	1.24069	0	3.23892	0	0.822243	0	2.89145	0	0.379256	0	2.58712	0	0.262148	0	2.19403
tesA	LPLIPAL1A120pp	0	4.4489	0	7.34946	0	2.91608	0	3.89648	0	0.699467	0	0.790895	0	0	0	0
tesA	LPLIPAL1A140pp	0	4.4489	0	8.22707	0	2.91608	0	4.88379	0	0.699467	0	1.86597	0	0	0	1.09701
tesA	LPLIPAL1A141pp	0	4.4489	0	8.22707	0	2.91608	0	4.88379	0	0.699467	0	1.86597	0	0	0	1.09701
tesA	LPLIPAL1A160pp	0	4.4489	0	7.57931	0	2.91608	0	4.15506	0	0.699467	0	1.02127	0	0	0	0
tesA	LPLIPAL1A180pp	0	4.4489	0	7.36339	0	2.91608	0	3.91098	0	0.699467	0	0.790895	0	0	0	0
tesA	LPLIPAL1A181pp	0	4.4489	0	7.37036	0	2.91608	0	3.91098	0	0.699467	0	0.790895	0	0	0	0
tesA	LPLIPAL1E140pp	0	3.07937	0	5.75016	0	2.02523	0	3.34766	0	0.489627	0	1.26404	0	0	0	0
tesA	LPLIPAL1E141pp	0	3.07937	0	5.75016	0	2.02523	0	3.34766	0	0.489627	0	1.26404	0	0	0	0
tesA	LPLIPAL1E160pp	0	3.07937	0	5.30552	0	2.02523	0	2.82216	0	0.489627	0	0.691827	0	0	0	0
tesA	LPLIPAL1E161pp	0	3.07937	0	5.45762	0	2.02523	0	2.96548	0	0.489627	0	0.754945	0	0	0	0
tesA	LPLIPAL1E180pp	0	3.07937	0	5.15438	0	2.02523	0	2.67884	0	0.489627	0	0.535768	0	0	0	0
tesA	LPLIPAL1E181pp	0	3.07937	0	5.15925	0	2.02523	0	2.67884	0	0.489627	0	0.535768	0	0	0	0
tesA	LPLIPAL1G120pp	0	3.33667	0	5.5121	0	2.18706	0	2.92236	0	0.5246	0	0.593171	0	0	0	0
tesA	LPLIPAL1G140pp	0	3.33667	0	6.17031	0	2.18706	0	3.66284	0	0.5246	0	1.39948	0	0	0	0
tesA	LPLIPAL1G141pp	0	3.33667	0	6.17031	0	2.18706	0	3.66284	0	0.5246	0	1.39948	0	0	0	0
tesA	LPLIPAL1G160pp	0	3.33667	0	5.68448	0	2.18706	0	3.1163	0	0.5246	0	0.765951	0	0	0	0
tesA	LPLIPAL1G161pp	0	3.33667	0	5.85687	0	2.18706	0	3.28321	0	0.5246	0	0.874147	0	0	0	0
tesA	LPLIPAL1G180pp	0	3.33667	0	5.52254	0	2.18706	0	2.93323	0	0.5246	0	0.593171	0	0	0	0
tesA	LPLIPAL1G181pp	0	3.33667	0	5.52777	0	2.18706	0	2.93323	0	0.5246	0	0.593171	0	0	0	0
fabB	MACPD	0	23.3567	0	38.5847	0	15.3094	0	20.4565	0	3.6722	0	4.1522	0	0	0	0
folD	MTHFC	-4.6906	17.2086	-8.21302	15.0519	-2.98617	13.4737	-4.48429	8.14941	-0.486822	4.69331	-1.03805	2.24601	0.7283	0.7283	0	0
folD	MTHFD	-4.6906	17.2086	-8.21302	15.0519	-2.98617	13.4737	-4.48429	8.14941	-0.486822	4.69331	-1.03805	2.24601	0.7283	0.7283	0	0
aceEF and lpd	PDH	0	17.3159	0	22.8722	0	15.6577	0	19.6882	0	11.8416	3.95452	17.1411	6.93307	6.93307	15.3582	15.3582
fabAZ	r3HAD100	0.209718	2.26646	1.75522	4.96356	0.235933	1.50377	1.97463	3.96738	0.256905	0.521476	2.15015	2.88832	0.262148	0.262148	2.19403	2.19403
fabAZ	r3HAD120	0	3.4579	0	6.22881	0	2.26516	0	4.31389	0	0.574227	0	2.618	0.151333	0.151333	0	2.19403
fabAZ	r3HAD121	0.0886518	2.04875	0	4.71094	0.0997332	1.39135	0	3.78759	0.108598	0.486933	0	2.73291	0.110815	0.110815	0	2.19403
fabAZ	r3HAD140	0	3.41205	0	6.22881	0	2.21357	0	4.31389	0	0.518058	0	2.618	0.0940179	0.0940179	0	2.19403
fabAZ	r3HAD141	0.0886518	2.04875	0	4.71094	0.0997332	1.39135	0	3.78759	0.108598	0.486933	0	2.73291	0.110815	0.110815	0	2.19403
fabAZ	r3HAD160	0	3.41742	0	5.44023	0	2.23442	0	3.39611	0	0.540758	0	1.45131	0.0940179	0.0940179	0	0
fabAZ	r3HAD161	0.0886518	1.56367	0	3.4188	0.0997332	1.06028	0	2.75273	0.108598	0.408434	0	2.19067	0.110815	0.110815	0	0
fabAZ	r3HAD180	0	3.3422	0	5.44023	0	2.1498	0	3.39611	0	0.448621	0	1.14382	0	0	0	0
fabAZ	r3HAD181	0	1.17311	0	2.68291	0	0.753795	0	2.16201	0	0.235297	0	1.14923	0	0	0	0
fabAZ	r3HAD40	0.209718	1.24069	1.75522	3.23892	0.235933	0.822243	1.97463	2.89145	0.256905	0.379256	2.15015	2.58712	0.262148	0.262148	2.19403	2.19403
fabAZ	r3HAD60	0.209718	1.24069	1.75522	3.23892	0.235933	0.822243	1.97463	2.89145	0.256905	0.379256	2.15015	2.58712	0.262148	0.262148	2.19403	2.19403
fabAZ	r3HAD80	0.209718	1.24069	1.75522	3.23892	0.235933	0.822243	1.97463	2.89145	0.256905	0.379256	2.15015	2.58712	0.262148	0.262148	2.19403	2.19403
fabG	r3OAR100	0.209718	2.26646	1.75522	4.96356	0.235933	1.50377	1.97463	3.96738	0.256905	0.521476	2.15015	2.88832	0.262148	0.262148	2.19403	2.19403
fabG	r3OAR120	0	3.4579	0	6.22881	0	2.26516	0	4.31389	0	0.574227	0	2.618	0.151333	0.151333	0	2.19403
fabG	r3OAR121	0.0886518	2.04875	0	4.71094	0.0997332	1.39135	0	3.78759	0.108598	0.486933	0	2.73291	0.110815	0.110815	0	2.19403
fabG	r3OAR140	0.0458523	3.4579	0	6.22881	0.0515839	2.26516	0	4.31389	0.0561691	0.574227	0	2.618	0.151333	0.151333	0	2.19403
fabG	r3OAR141	0.0886518	2.04875	0	4.71094	0.0997332	1.39135	0	3.78759	0.108598	0.486933	0	2.73291	0.110815	0.110815	0	2.19403
fabG	r3OAR160	0	3.41742	0	5.44023	0	2.23442	0	3.39611	0	0.540758	0	1.45131	0.0940179	0.0940179	0	0
fabG	r3OAR161	0.0886518	1.56367	0	3.4188	0.0997332	1.06028	0	2.75273	0.108598	0.408434	0	2.19067	0.110815	0.110815	0	0
fabG	r3OAR180	0	3.3422	0	5.44023	0	2.1498	0	3.39611	0	0.448621	0	1.14382	0	0	0	0
fabG	r3OAR181	0	1.17311	0	2.68291	0	0.753795	0	2.16201	0	0.235297	0	1.14923	0	0	0	0
fabG	r3OAR40	0.209718	1.24069	1.75522	3.23892	0.235933	0.822243	1.97463	2.89145	0.256905	0.379256	2.15015	2.58712	0.262148	0.262148	2.19403	2.19403
fabG	r3OAR60	0.209718	1.24069	1.75522	3.23892	0.235933	0.822243	1.97463	2.89145	0.256905	0.379256	2.15015	2.58712	0.262148	0.262148	2.19403	2.19403
fabG	r3OAR80	0.209718	1.24069	1.75522	3.23892	0.235933	0.822243	1.97463	2.89145	0.256905	0.379256	2.15015	2.58712	0.262148	0.262148	2.19403	2.19403
fabB or fabF	r3OAS100	0.209718	2.26646	1.75522	4.96356	0.235933	1.50377	1.97463	3.96738	0.256905	0.521476	2.15015	2.88832	0.262148	0.262148	2.19403	2.19403
fabB or fabF	r3OAS120	0	3.4579	0	6.22881	0	2.26516	0	4.31389	0	0.574227	0	2.618	0.151333	0.151333	0	2.19403
fabB or fabF	r3OAS121	0.0886518	2.04875	0	4.71094	0.0997332	1.39135	0	3.78759	0.108598	0.486933	0	2.73291	0.110815	0.110815	0	2.19403
fabB or fabF	r3OAS140	0.0458523	3.4579	0	6.22881	0.0515839	2.26516	0	4.31389	0.0561691	0.574227	0	2.618	0.151333	0.151333	0	2.19403
fabB or fabF	r3OAS141	0.0886518	2.04875	0	4.71094	0.0997332	1.39135	0	3.78759	0.108598	0.486933	0	2.73291	0.110815	0.110815	0	2.19403
fabB or fabF	r3OAS160	0	3.41742	0	5.44023	0	2.23442	0	3.39611	0	0.540758	0	1.45131	0.0940179	0.0940179	0	0
fabB or fabF	r3OAS161	0.0886518	1.56367	0	3.4188	0.0997332	1.06028	0	2.75273	0.108598	0.408434	0	2.19067	0.110815	0.110815	0	0
fabB or fabF	r3OAS180	0	3.3422	0	5.44023	0	2.1498	0	3.39611	0	0.448621	0	1.14382	0	0	0	0
fabB or fabF	r3OAS60	0.209718	1.24069	1.75522	3.23892	0.235933	0.822243	1.97463	2.89145	0.256905	0.379256	2.15015	2.58712	0.262148	0.262148	2.19403	2.19403
fabB or fabF	r3OAS80	0.209718	1.24069	1.75522	3.23892	0.235933	0.822243	1.97463	2.89145	0.256905	0.379256	2.15015	2.58712	0.262148	0.262148	2.19403	2.19403
